# Supplementary material for: Quantitative trait locus analysis for pod- and kernel-related traits in the cultivated peanut (Arachis hypogaea L.)
Source: BMC Genet. 2016 Jan 25;17:25. doi: 10.1186/s12863-016-0337-x (PMC4727316; doi:10.1186/s12863-016-0337-x)
Supplement: Additional file 1: — Details of the primer sequences. (XLSX 33 kb) [file 12863_2016_337_MOESM1_ESM.xlsx]

## Sheet: Sheet1
Marker	Forward primer sequence	Reverse primer sequence	Reference
ARS545	TCGGAGAACCAAGCACACATC	TTGCGCTCTTTCTCACACTC	Bravo et al., 2006,
GA1	GCGTGAAATGAGTGTTGTGAG	CATAGCCACCATAGACACCAAA	Budiman et al., 2006
GA156	CTACTCCCTCTGCTGCTTCCT	TAGGGTTTCGTTGAGGAGGTT	Budiman et al., 2006
GA80	TGAAAGTAACTCGTTTACAGTTTGAAG	TCACTAAACATGTGGGTAACTAAGAAA	Budiman et al., 2006
GM690	CTACTCCCTCTGCTGCTTCCT	TAGGGTTTCGTTGAGGAGGTT	Budiman et al., 2006
GW105	TGAAGGGAGGAAGAGACGAAT	CCTCTGTGCGACATGACTCTAA	Budiman et al., 2006
GA161	TGAGGCCGTCTTGTTTAGAGA	CCTCTTCCATCACCGTTCATA	Budiman et al., 2006
GM692	TGAGGCCGTCTTGTTTAGAGA	CCTCTTCCATCACCGTTCATA	Budiman et al., 2006
GA27	CATCCAAAGCCAAAGTTCACA	GCTTAGCTTGCTTTGATTAGGG	Budiman et al., 2006
GM623	CAGGATGAACAGGCACAGAAT	ATGAACAATTGCGATTTGGAC	Budiman et al., 2006
GW182	TGGTCGCAGATAGTATTTCTCCT	TGGAATTTGAATCGCACTCTT	Budiman et al., 2006
ARS590	ACTAACAGCGTAGCCGTCGT	ACCCCTCTCAGTGTTTTCCA	Cuc et al., 2008
ARS596	TCCATCGTTAGTGGCACTGT	GTCGACTCCTGCCCAATCTA	Cuc et al., 2008
IPAHM093	TCCATCGTTAGTGGCACTGT	GTCGACTCCTGCCCAATCTA	Cuc et al., 2008
IPAHM103	GCATTCACCACCATAGTCCA	TCCTCTGACTTTCCTCCATCA	Cuc et al., 2008
IPAHM108	CTTGTCAAACTCTGTGACTTAGCA	CATGAACAATTACACCCAGTCA	Cuc et al., 2008
IPAHM123	CGGAGACAGAACACAAACCA	TACCCTGAGCCTCTCTCTCG	Cuc et al., 2008
IPAHM166	GGACAATTATGCCCCTCAGC	TCCTTCCTCTGAGCTTTTCG	Cuc et al., 2008
IPAHM171A	TTGGTTGTTCGTAGCTCTGC	AGCACGGCAAACACTAACACT	Cuc et al., 2008
IPAHM176	TTCAGCAAAAACATGCAAGG	TGCAATGAGTTATATTCACCTCTCC	Cuc et al., 2008
IPAHM23	GTGTCTTTTCGTTCGCGATT	CGACTCTTAGGGTGGATTATAGTAAGA	Cuc et al., 2008
IPAHM282	AAGCCTTTGCGAATATAACCA	TGCAGGACTTGTATTTTGAGGA	Cuc et al., 2008
IPAHM283	GAAGACAAACCCCTCTGCTG	TCGGATAGCATGGATGTGAA	Cuc et al., 2008
IPAHM290	CCACCGCTGATGTGTAATTGTA	GACGTGTAGTTGAAAACAACAGTATCA	Cuc et al., 2008
IPAHM352	GGCGGGACACTTATCAGAGA	TTCCGTGTGACAGAAATACCC	Cuc et al., 2008
IPAHM354	TCCGAATCAAAATTGGCACT	ACCTCTCCCTCTCAAGTTTTTGT	Cuc et al., 2008
IPAHM395	CAGAGTCAATGGCAGCGTAG	TCCTTCCCTCATCTAAAACCAA	Cuc et al., 2008
IPAHM531	TGCCAGGTTGCTGTAACAAA	CATACACGCTTTTCCCCTGT	Cuc et al., 2008
IPAHM659	AAGTCACTGGCCAAAACTGC	CCCTCGATTTCGACTCAGAC	Cuc et al., 2008
IPAHM75	ATATGGCATGGGTGTTCATC	CCTAAAGCAGCATATTGCATAC	Cuc et al., 2008
IPAHM82	CCATATCATAGCCGCCAAGT	TACATCCACGATGCAGAAGG	Cuc et al., 2008
GW263	TTGCTACTAAGCCGAAAATGAA	CTTGAAATTAACACATATGCACACA	Ferguson et al., 2004
pPGPseq11C8	GTGATTGGTTAGCCTGATTAAAA	TGTTTGGAAAGGAAAATGGA	Ferguson et al., 2004
pPGPseq11G3	CCGCGTTGTTAAACCAGAAC	ATGGAGGATGTGAGTGGGAA	Ferguson et al., 2004
pPGPseq11H1	TTTGTGTTTAAGAAGGGGTGC	GCGGTCCAACATCCTTTTT	Ferguson et al., 2004
pPGPseq13E9	GGAGGAGGACGACGATGATA	TGTCGTCTCATCCAAAGGAA	Ferguson et al., 2004
pPGPseq14D1	TCGATTGGTTACGGCTAAAAA	GCTAAATACTCAAATGAAATTCAAAA	Ferguson et al., 2004
pPGPseq14D11	ACGCTAGTCCCTTTGCTTTG	AAACAATCCTTTCTTTGGATGG	Ferguson et al., 2004
pPGPseq14H6	GCAACTAGGGTGTATGCCGT	CAACCCTATACACCGAGGGA	Ferguson et al., 2004
pPGPseq15C12	ACAATGCAATGACCGTTGTT	TTGTTGCATGAGAACGTGAA	Ferguson et al., 2004
pPGPseq15D3	CATGCCATCATCACAACACA	GGAGGAAGCAATGGTTTCAG	Ferguson et al., 2004
pPGPseq15E13	GCAGAACTAAGGTCGGCAAG	TCCGCCCTTTATTTTTGTGT	Ferguson et al., 2004
pPGPseq16C6	TTGCTACTAAGCCGAAAATGAAG	CTTGAAATTAACACATATGCACACA	Ferguson et al., 2004
pPGPseq17E3	TTTCCTTTCAACCCTTCGTG	AATGAGACCAGCCAAAATGC	Ferguson et al., 2004
pPGPseq18C5	GGACAGCCGGATGCTATTTA	ACATGAGTCCCTTTTCCCTT	Ferguson et al., 2004
pPGPseq2A6	GCTTCTTCGTTGTTGCCTTC	TGCCAGTTGTTCATAGCTTCA	Ferguson et al., 2004
pPGPseq2D12A	TTCGGTTTGCTCAAAGACAAT	CATTGTTTCTTTTCAGTCGCC	Ferguson et al., 2004
pPGPseq2E6	TACAGCATTGCCTTCTGGTG	CCTGGGCTGGGGTATTATTT	Ferguson et al., 2004
pPGPseq3A1	ATCATTGTGCTGAGGGAAGG	CACCATTTTTCTTTTTCACCG	Ferguson et al., 2004
pPGPseq3A8	ATACGTGACTTGGGCCAGAC	AGTGAAAAATACACCCAACGAA	Ferguson et al., 2004
pPGPseq3B5	CCTCCCTGCTTGATCCAATA	AACTGTAGCGAATGTGTTACATGG	Ferguson et al., 2004
pPGPseq3B8	GGAGAAAGATCAAACGAGAACA	TTCGAATATCTGACATTTGCTTTT	Ferguson et al., 2004
pPGPseq3E10	TCCCAAAAATAACAAACATGGA	ACGCTTTGAGACTCGTCGTT	Ferguson et al., 2004
pPGPseq3F5	TTCAGTTGTGATTCCACCCC	TTACATGGCCACTGACTAGAAGTT	Ferguson et al., 2004
pPGPseq4B12	TTTCAAAGTGAATTTCCTAATCCC	TGGGGCTCTTATACCTTTTCAA	Ferguson et al., 2004
pPGPseq4E10	TTCTTCCATGTTTCCTGATGG	AATGCTTGCAACGGATACCT	Ferguson et al., 2004
pPGPseq4E8	ACCATTGCACTTTGAAGCTCT	GCTTGGTTTGGGTTAGTTTGA	Ferguson et al., 2004
pPGPseq4H11	ATCACCATCAGAACGATCCC	TTTGTAGCCTTCTGGCGAGT	Ferguson et al., 2004
pPGPseq7G2	ACTCCCGATGCACTTGAAAT	AACCTCTGTGCACTGTCCCT	Ferguson et al., 2004
pPGPseq9A7	TCAGCCATTCTGATTATGTAAGTTTT	TCTCAGTTTCCACGTTGAGC	Ferguson et al., 2004
ARS127	TCCTTCCCACAATAACAATGAA	GAGGAGAAAACATGGCCTAAAA	Hong et al., 2010
ARS141	CTCTCCGATTATAGGCCAACC	TGGCTTCTCCGTGAAAATAAC	Hong et al., 2010
ARS173	CAAAGTCCCATGAATGCTCTC	TGAACGCTTGTTTGGTTCTCT	Hong et al., 2010
ARS415	AATGTCAAGGCTGCTCAAGA	CATTCCAATCTTTCCCTCCA	Hong et al., 2010
ARS95	CAAACGCATACACCCCATAAC	TTTGGTTCTCGTTTGTGTTTT	Qin et al., 2012
GM1483	GCTGTTACATGGGCATCATTT	TCATCAGAGACCCAAGATCCA	Qin et al., 2012
GM1494	CTTCGAAGAAAAGTGCATCG	GAAGACAGAAGACGAAGAGCGTA	Qin et al., 2012
GM1971	TTTTCTCCGAACCTTCCTTTC	AAGAAAAGAAGAGCAGCCACA	Qin et al., 2012
GM2388	GTGAGGAGCATCTTGTGTGGT	GAACTTCTTGCAAGGGAACAA	Qin et al., 2012
PM204	TGGGCCTAAACCCAACCTAT	CCACAAACAGTGCAGCAATC	He et al., 2003
PM210	CCGCAGATCTTCTCCTGTGT	CCTCCTCATCCTCTAAACTCTGC	He et al., 2003
PM238	CTCTCCTCTGCTCTGCACTG	ACAAGAACATGGGGATGAAGA	He et al., 2003
PM377	ACGCTCACATGTTTGCTTTG	GCTCGATTTGATTTGGGTGA	He et al., 2003
PM443	TTCGGCTGACAGCTCTAAG	GAAAGAAATTATACACTCCAATTATGC	He et al., 2003
PM45	TGAGTTGTGACGGCTTGTGT	GATGCATGTTTAGCACACTTGA	He et al., 2003
STS20-1	CTCCCTTCCCATCTGTTGTC	AGCAGAAGCAAGATGAAGCAG	He et al., 2003
PM358	CCACAAACAGTGCAGCAATC	TCAAAGGCCATTTCATCACA	He et al., 2003
ARS409	TGGAATCTATTGCTCATCGGCTCTG	CTCACCCATCATCATCGTCACATT	Hopkins et al., 1999
LEC-1	CAAGCATCAACAACAACGA	GTCCGACCACATACAAGAGTT	Hopkins et al., 1999
Ag39	TGTAGTCAGCTGCTCCAAAA	ATGAAAGTTCACTTGAGCAAA	Hoshino et al., 2006
AGGS1641			Huang Li et al. (2014), unpublished
AGGS1645			Huang Li et al. (2014), unpublished
AGGS1647			Huang Li et al. (2014), unpublished
AGGS1652			Huang Li et al. (2014), unpublished
AGGS1660			Huang Li et al. (2014), unpublished
AGGS1662			Huang Li et al. (2014), unpublished
AGGS1671			Huang Li et al. (2014), unpublished
AGGS1678			Huang Li et al. (2014), unpublished
AGGS1681			Huang Li et al. (2014), unpublished
AGGS1691			Huang Li et al. (2014), unpublished
AGGS1706			Huang Li et al. (2014), unpublished
AGGS1713			Huang Li et al. (2014), unpublished
AGGS1717			Huang Li et al. (2014), unpublished
AGGS1724			Huang Li et al. (2014), unpublished
AGGS1728			Huang Li et al. (2014), unpublished
AGGS1741			Huang Li et al. (2014), unpublished
AGGS1749			Huang Li et al. (2014), unpublished
AGGS1754			Huang Li et al. (2014), unpublished
AGGS1773			Huang Li et al. (2014), unpublished
AGGS1778			Huang Li et al. (2014), unpublished
AGGS1781			Huang Li et al. (2014), unpublished
AGGS1829			Huang Li et al. (2014), unpublished
AGGS1850			Huang Li et al. (2014), unpublished
AGGS1854			Huang Li et al. (2014), unpublished
AGGS1856			Huang Li et al. (2014), unpublished
AGGS1921			Huang Li et al. (2014), unpublished
AGGS1925			Huang Li et al. (2014), unpublished
AGGS1933			Huang Li et al. (2014), unpublished
AGGS1953			Huang Li et al. (2014), unpublished
AGGS1987			Huang Li et al. (2014), unpublished
AGGS2018			Huang Li et al. (2014), unpublished
AGGS2022			Huang Li et al. (2014), unpublished
AGGS2023			Huang Li et al. (2014), unpublished
AGGS2030			Huang Li et al. (2014), unpublished
AGGS2043			Huang Li et al. (2014), unpublished
AGGS2061			Huang Li et al. (2014), unpublished
AGGS2114			Huang Li et al. (2014), unpublished
AGGS2115			Huang Li et al. (2014), unpublished
AGGS2124			Huang Li et al. (2014), unpublished
AGGS2133			Huang Li et al. (2014), unpublished
AGGS2135			Huang Li et al. (2014), unpublished
AGGS2177			Huang Li et al. (2014), unpublished
AGGS2185			Huang Li et al. (2014), unpublished
AGGS2186			Huang Li et al. (2014), unpublished
AGGS2187			Huang Li et al. (2014), unpublished
AGGS2216			Huang Li et al. (2014), unpublished
AGGS2224			Huang Li et al. (2014), unpublished
AGGS2228			Huang Li et al. (2014), unpublished
AGGS2247			Huang Li et al. (2014), unpublished
AGGS2251			Huang Li et al. (2014), unpublished
AGGS2262			Huang Li et al. (2014), unpublished
AGGS2287			Huang Li et al. (2014), unpublished
AGGS2292			Huang Li et al. (2014), unpublished
AGGS2305			Huang Li et al. (2014), unpublished
AGGS2309			Huang Li et al. (2014), unpublished
AGGS2322			Huang Li et al. (2014), unpublished
AGGS2338			Huang Li et al. (2014), unpublished
AGGS2368			Huang Li et al. (2014), unpublished
AGGS2371			Huang Li et al. (2014), unpublished
AGGS2384			Huang Li et al. (2014), unpublished
AGGS2398			Huang Li et al. (2014), unpublished
AGGS2413			Huang Li et al. (2014), unpublished
AGGS2415			Huang Li et al. (2014), unpublished
AGGS2419			Huang Li et al. (2014), unpublished
AGGS2422			Huang Li et al. (2014), unpublished
AGGS2438			Huang Li et al. (2014), unpublished
AGGS2470			Huang Li et al. (2014), unpublished
AGGS2477			Huang Li et al. (2014), unpublished
AGGS2488			Huang Li et al. (2014), unpublished
AGGS2492			Huang Li et al. (2014), unpublished
AGGS2494			Huang Li et al. (2014), unpublished
AGGS2505			Huang Li et al. (2014), unpublished
AGGS2510			Huang Li et al. (2014), unpublished
AGGS2513			Huang Li et al. (2014), unpublished
AGGS2520			Huang Li et al. (2014), unpublished
AGGS2522			Huang Li et al. (2014), unpublished
AGGS2530			Huang Li et al. (2014), unpublished
AGGS2535			Huang Li et al. (2014), unpublished
AGGS2555			Huang Li et al. (2014), unpublished
AGGS2556			Huang Li et al. (2014), unpublished
AGGS2564			Huang Li et al. (2014), unpublished
AGGS2565			Huang Li et al. (2014), unpublished
AGGS2571			Huang Li et al. (2014), unpublished
AGGS2572			Huang Li et al. (2014), unpublished
AGGS2576			Huang Li et al. (2014), unpublished
AGGS2578			Huang Li et al. (2014), unpublished
AGGS2579			Huang Li et al. (2014), unpublished
AGGS2580			Huang Li et al. (2014), unpublished
AGGS2583			Huang Li et al. (2014), unpublished
Ad92L5	GTTGGACTTCAATAATTTCGGC	GTGTGTTTGAGAAATCCGTTGA	Moretzsohn et al., 2009
Ai119F10	TGGCAATTGATTAGAGATTAGA	CAGAAGAGGTGGGAGAGA	Moretzsohn et al., 2009
Ai121G16	ATGAATTGGGAGAGAAAACGAA	TGAAAAGAAACAATGGGACAGA	Moretzsohn et al., 2009
EE22	AAGGTAAAGAAGAAGCGGAAAG	TTTCCCACTCCAGAATCACC	Liang et al., 2009
EE5	CAAATGGGTTCAACAACTTCA	ATCATTGTCCACGTCAGCAT	Liang et al., 2009
EM142	GAACCTTCCAGGACAAACTCG	CGTCTTCCTGCTCGTAATCG	Liang et al., 2009
EM67	AAGGATTTGCCACTTGTTTC	AATCATAACTCAGCGAAGCA	Liang et al., 2009
EM78	CAATCAACATGATGGGAAGG	CCCGCATTTATTTGTTTACG	Liang et al., 2009
EM87	CATGCTCCTCCAATTTATTACG	CGAGACTTGAGTGCCTTGTTG	Liang et al., 2009
AHBGSC1003E10A	CAATCTCTTCTGCTCTGGTTT	CTGCTGTTATTCCTTTTCCAT	Moretzsohn et al., 2004
AHBGSC1003E10B	CCCTCCTTTGTTTCCCAGA	GCTCGATGCTGTCGTCAA	Moretzsohn et al., 2004
AH32	CTTTGTCTTCCATGGCTGCT	TCTTAATGAGGCACGCTACC	Moretzsohn et al., 2004
ARS534	CAATCTCTTCTGCTCTGGTTT	CTGCTGTTATTCCTTTTCCAT	Moretzsohn et al., 2004
ARS535	CCCTCCTTTGTTTCCCAGA	GCTCGATGCTGTCGTCAA	Moretzsohn et al., 2004
SC1003E10	CAATCTCTTCTGCTCTGGTTT	CTGCTGTTATTCCTTTTCCAT	Moretzsohn et al., 2004
AH408	CATGGACATAGCAGCACAAACA	GAGGGTGGTGGCGTTTTAGA	Moretzsohn et al., 2004
Ah-46	TGGAGAGATAATGCACAAGGCA	TGGTTGGCTTGGTAGTTGGTGT	Moretzsohn et al., 2004
AH-590	CAAAACGCAATGCAAGGTACG	ACGAACGTGCAGCAAGAAGAAG	Moretzsohn et al., 2004
AH-745	TGTTGTTCTGCTCCTGCTTTTG	ATTCGGACCAAAATGTCCCTTC	Moretzsohn et al., 2004
AC2B05	GATCCAATCAGCTATCAACTAT	CCAAGTTCTTACCCATTTCT	Moretzsohn et al., 2005
AC2C05	CAAGGAAGCGTGAATTGTTAG	TGTGGACTATGCTTGTCATGTT	Moretzsohn et al., 2005
AC2C08	CTTCAGTGTGGTGTCTCTCGAC	CCTCTAACTTTTCCGGGTTCTT	Moretzsohn et al., 2005
GC105	CTCCCTTGTGGGTATGTGGT	GGCTCCCATTCATTCTCAAA	Moretzsohn et al., 2005
GC47	GCAATTTGCACATTATCCGA	CATGTTCGGTTTCAAGTCTCAA	Moretzsohn et al., 2005
GC75	GGAGAAAACGCATTGGAACT	TTTGTCCCGTTGGGAATAGT	Moretzsohn et al., 2005
RI1F6	TGTCTCTCTTCCTTTCCTTGCT	CCTTTTGCTTCTTTGCTTCC	Moretzsohn et al., 2005
RN7G09	AGTGTTAGAGAACCCAGAAGAGG	CATGCAGTCGTGAAGTTGATA	Moretzsohn et al., 2005
TC11A02	AATCGGAATGGCAAGAGACA	AGAGCAAAGGGCGAATCTATG	Moretzsohn et al., 2005
TC11A04	ACTCTGCATGGATGGCTACAG	CATGTTCGGTTTCAAGTCTCAA	Moretzsohn et al., 2005
TC11E04	ACGACACCCTGAAATCAAGTTT	CCGAAGGCACCAAAAAGTAT	Moretzsohn et al., 2005
TC11F12	TGAGTCTGTGGAAGAATAAGAGAAG	TGAGTCTATCGCCGCCTAC	Moretzsohn et al., 2005
TC11H06	CCATGTGAGGTATCAGTAAAGAAAGG	CCACCAACAACATTGGATGAAT	Moretzsohn et al., 2005
TC1A02	GCAATTTGCACATTATCCGA	CATGTTCGGTTTCAAGTCTCAA	Moretzsohn et al., 2005
TC1A08	AAGGGGTTAAGGGCATGACT	CCACAAATGGGTCGTCGAT	Moretzsohn et al., 2005
TC1D02	GATCCAAAATCTCGCCTTGA	GCTGCTCTGCACAACAAGAA	Moretzsohn et al., 2005
TC1E06	ACCGTTACGAACGCTTTGTC	TCCCTCTCATACGACACCCT	Moretzsohn et al., 2005
TC1G04	TGCTGTGAGAGAAATGGCAG	GCGCATTCTTCGATTAAAGG	Moretzsohn et al., 2005
TC1H04	CATTACTTCCTAGGTTTGTTTTCCA	ATGGCGTGACAACGGAAC	Moretzsohn et al., 2005
TC2A02	CTCCCTTGTGGGTATGTGGT	GGCTCCCATTCATTCTCAAA	Moretzsohn et al., 2005
TC2B09	GCCCATATCAAGCTCCAAAA	TAGCCAGCGAAGGACTCAAT	Moretzsohn et al., 2005
TC2G05	GCCGAGCTAGTTTGATTTGG	TTGGATTTGAATGGAGGAATG	Moretzsohn et al., 2005
TC3B04	GAAGAAGAAGTCACTGCGGC	AAGCTAGTTTCTGATTAAAGCACCA	Moretzsohn et al., 2005
TC3B05	GGAGAAAACGCATTGGAACT	TTTGTCCCGTTGGGAATAGT	Moretzsohn et al., 2005
TC3E05	CACCACTTGAGTTGGTGAGG	CTTCTTCTTCTCCCGCAATG	Moretzsohn et al., 2005
TC3H02	CTCTCCGCCATCCATGTAAT	ATGGTGAGCTCGACGCTAGT	Moretzsohn et al., 2005
TC4F10	TCCAAGTACCTTCTTCTTCTTCTTC	CGTTGAAGTCAATCCAGATCC	Moretzsohn et al., 2005
TC4F12	GATCTTTCCGCCATTTTCTC	GGTGAATGACAGATGCTCCA	Moretzsohn et al., 2005
TC4G02	GATCCAACTGTGAATTGGGC	CACACCAGCAACAAGGAATC	Moretzsohn et al., 2005
TC4H02	ACCGCAAACTCATCCATCTC	GATAGCGTCAGAGGCAGAGG	Moretzsohn et al., 2005
TC5C05	TCATCTTCACTTCCCCTTTCA	CCCAACCAAATCCAACACTT	Moretzsohn et al., 2005
TC6E01	CTCCCTCGCTTCCTCTTTCT	ACGCATTAACCACACACCAA	Moretzsohn et al., 2005
TC6H03	TCACAATCAGAGCTCCAACAA	CAGGTTCACCAGGAACGAGT	Moretzsohn et al., 2005
TC7A02	CGAAAACGACACTATGAAACTGC	CCTTGGCTTACACGACTTCCT	Moretzsohn et al., 2005
TC7C06	GGCAGGGGAATAAAACTACTAACT	TTTTCCTTCCTTCTCCTTTGTC	Moretzsohn et al., 2005
TC7E04	GAAGGACCCCATCTATTCAAA	TCCGATTTCTCTCTCTCTCTCTC	Moretzsohn et al., 2005
TC7H11	AGGTTGGAACTATGGCTGATTG	CCAGTTTAGCATGTGTGGTTCA	Moretzsohn et al., 2005
TC9C06	CAAATGGCAGAGTGCGTCTA	CCCTCCTGACTGGGTCCT	Moretzsohn et al., 2005
TC9C08	ACTTTTGGGGCAGGATGAG	GCCTCTATTGCTGAGATTATTGC	Moretzsohn et al., 2005
TC9F10	ATCACAATCACAGCTCCAACAA	GGCAAGTCTAATCTCCTTTCCA	Moretzsohn et al., 2005
TC9H08	GCCAAAGGGGACCATAAAC	TCCATCTTCCATCTCATCCAC	Moretzsohn et al., 2005
TC9H09	TTAGCGACAAAGGATGGTGAG	TAGGGACGAAAATAGGGACTGA	Moretzsohn et al., 2005
ARS120	TCTGCATGAACTGGACCATC	CACACACACAACACTCAACACA	Nagy et al., 2010
ARS152	GAGGAGTGTGAGGTTCTGACG	TGGTTCATTGCATTTGCATAC	Nagy et al., 2010
ARS176	CCCCAACCCTTTCTTTCTCTT	TGGTGGTGTTTTGTTGTTGTT	Nagy et al., 2010
ARS180	CAGAGTAGGCAACATCCTTGG	GCGCTTTACCAACTCACACTC	Nagy et al., 2010
ARS202	GCGGTGTTGAAGTTGAAGAAG	TAACGCATTAACCACACACCA	Nagy et al., 2010
ARS205	CCCCAAACTCCAATTCCTAGA	TCCAAAGGGTCAAATTTCTCA	Nagy et al., 2010
ARS214	ACTTCAACCTCCCATGTCCTATT	GCATCTTGGTGAAATCAAAGC	Nagy et al., 2010
ARS298	CAAAGTCCCATGAATGCTCTC	GTATGAACCGAGCCAAATCCT	Nagy et al., 2010
ARS303	CATCCCATCATTTTCCCTCTT	TACAGTGAAGGTGGGATCCTG	Nagy et al., 2010
ARS370	AAGTTTCATTTCCAGGGCATT	AATCGCAGGTGTTTGTGTAGC	Nagy et al., 2010
ARS376	TCTCTTTCTTTTCCTCATTCTCTCA	CCACAGCCATAGCAGCAGAG	Nagy et al., 2010
GM1445	GTTGGCAGAGTGGAAGAACTG	CGCTTTTATAATAGGCCGAGGT	Nagy et al., 2010
GM1577	GCGGTGTTGAAGTTGAAGAAG	TAACGCATTAACCACACACCA	Nagy et al., 2010
GM1953	TCCACAGTCGAGAGTCCAG	GCCGTCCCAAACATTTTATTC	Nagy et al., 2010
GM1959	GTGTTCTCAGCCATCTTTTCG	GTGAAGGTGTTGTGAATGCAG	Nagy et al., 2010
GM2084	CGCAGAAATGAACCGAAATTA	GGATGCATTCTTCTTCCTCCT	Nagy et al., 2010
GM2120	TCCACTGCCACCTCTATCATC	TCCACCCACATAGACAGAAGC	Nagy et al., 2010
GM2156	CGTGTCCTTGTTCTCTTCTCTG	TGGAGGAATGAAGGAAGGAAT	Nagy et al., 2010
GM2196	CCTTGCTTTTCGGCTTCTATT	GAGCTTTGGCTTTTGTTGTTG	Nagy et al., 2010
GM2246	GCAATTTATGTGCACCCTTTT	CGCTTGACACCAATGAAGTCT	Nagy et al., 2010
GM2444	CCCTGTTACACACAAGCCATT	TGAGCAAGTGTTAGCCATGAA	Nagy et al., 2010
GM2553	TCCCTTCAGTTCCGTTGAATA	GCCCCTTCCTCTTTTGTTATG	Nagy et al., 2010
GM2557	GGTAGTATCGCAAGCTCAACG	TACCGTAATGCCAGGGAGAAT	Nagy et al., 2010
GM2607	AGAAACACGCGTAGTGGAATG	CCGTGCCGTTTACTCTCACT	Nagy et al., 2010
GM2637	ATGCTCTCAGTTCTTGCCTGA	AAGGAGCCAGCTAGCTACATAGT	Nagy et al., 2010
GM2792	ACTTCAACCTCCCATGTCCTATT	GCATCTTGGTGAAATCAAAGC	Nagy et al., 2010
GM2808	TGTTGCTTTGTTCTGCCTAATG	GGATGAATAAGATTAAGATGGCTGT	Nagy et al., 2010
GM2839	TCTCTTTCTTTTCCTCATTCTCTCA	CCACAGCCATAGCAGCAGAG	Nagy et al., 2010
Ahm022	TGCATGCACAAGGATATGAA	GCTACATCCAAAGCCATCGT	Naito et al., 2008
Ahm054	GCCCAAAGGTGATGAAAAGA	TTTCTTGCTTCTTTGGTGAACA	Naito et al., 2008
Ahm062	CTCAAGCCCATGAAGACTCC	GATGAAATGAGCAGGTGCAA	Naito et al., 2008
Ahm082	GGTCACTCTCTCTCGCAAGC	GAGCAACAGTGAAACGACGA	Naito et al., 2008
RM14H12	TCCTGAGATCCGAAAGCTACTC	AAGCAATGGCACGGTAGATACT	Proite et al., 2007
ARS731	TGTCACGATTAAAAAGTTTCGG	TGGTAATTTTGCAGCATTATCTGT	Qin et al., 2012
ARS768	CACTGGAGCGTCGACTGTTA	GCATGCTAGCTAAGAATACTACCAAA	Qin et al., 2012
ARS777	CAGCCCGATGAAGGAATAAA	CGACCTAAACTCCGTAGGCA	Qin et al., 2012
ARS702	ATGGCACATGAACAGCAAAA	TCCTCTTGCAAGCAAAATCC	Qin et al., 2012
AHBGSC1003E10A	CAATCTCTTCTGCTCTGGTTT	CTGCTGTTATTCCTTTTCCAT	Shirasawa et al., 2012
AHGS0153	CTCCATCGTGTTTTGCTCCT	GCACTTGCAACGCTGTTCTA	Shirasawa et al., 2012
AHGS0228	CAACGTATCTGCACCACCAC	CAACGGCCATCAAAGAAAAT	Shirasawa et al., 2012
AHGS0346	TTATGCCTACCACCCCACTC	TTGGGAGAAAATGATGGAGC	Shirasawa et al., 2012
AHGS1106	AGGAGGAGATGGTGGTGTTG	ATCTGAGGCAAGTCACGCTT	Shirasawa et al., 2012
AHGS1130	AGGATCTCTGCTCAAATGCC	TGACAGCAACATGATACGCA	Shirasawa et al., 2012
AHGS1140	AGCGGGTGGTGAGATACTTG	AACGCTGACAAATGTACCCA	Shirasawa et al., 2012
AHGS1141	CCGACTCATGACTCACCACT	ACTTTCCTGTGGAGGTGACG	Shirasawa et al., 2012
AHGS1156	TGTTTGATCCATGTAGCCGA	TCTGAGGTACCCCAACAAGG	Shirasawa et al., 2012
AHGS1201	ATGGTGGTGGTGATGGAAGT	CCCACCAACAGAAGCAGAAT	Shirasawa et al., 2012
AHGS1251	GGATTCGGTGAAACGACACT	GATGCCCTTTCTTCATCCAA	Shirasawa et al., 2012
AHGS1266	TCGGATATTACGACGACTCTGA	TGAGAACCCTTTTGAGGACG	Shirasawa et al., 2012
AHGS1267	TGCAATATAGTCGGCTGCAC	TCTGGTGTGCTTCAAAAGGA	Shirasawa et al., 2012
AHGS1273	ACTGGAAATACCCCTGACCC	TGCCGATCCATTTTCTTCTC	Shirasawa et al., 2012
AHGS1275	GAGTGAGCTCGGAGGAACAC	ATCACGAACTGCTCCTGCTT	Shirasawa et al., 2012
AHGS1283	TGAACACACACGCACTAGCA	TGACAACTTCTGAAGCGATGA	Shirasawa et al., 2012
AHGS1292	CTGCCGAAGGTGGTTTGT	CCCTCTCTCCCCTCATTTTC	Shirasawa et al., 2012
AHGS1294	CATCCATTCATTCACATGGC	TCCTAACATGGAGTTCATAAACCA	Shirasawa et al., 2012
AHGS1296	GAGGTATGGCGTCGTTTGAT	GTGTTGCAAACACCTCCCTT	Shirasawa et al., 2012
AHGS1298	TTCACTCGCTCTTTCCCAGT	TGCATCATCTTTTTCCCTCC	Shirasawa et al., 2012
AHGS1306	TCTTTGAAGGAGGTCGAGGA	CATCCATACCTCAGGCCACT	Shirasawa et al., 2012
AHGS1309	AGTGACGACTTCACCCTTCG	CTGCTTCATCACACTCCTGC	Shirasawa et al., 2012
AHGS1314	TTTTCGGTGGATTTGTACTGA	TCCTTTTTAAGCTGCCTTGG	Shirasawa et al., 2012
AHGS1323	GGCTAGCATTTCGGAGTGAG	TGGTTCATGTTTCTCGATCCT	Shirasawa et al., 2012
AHGS1326	TTCAAGCAGCAGTGTTCACC	ATGTCGACGTTGGTCTCTCC	Shirasawa et al., 2012
AHGS1334	GGCTATGACGGTGGTGATCT	AATTAGGGAAATGCTGCGCT	Shirasawa et al., 2012
AHGS1338	ACTGTCTCAACCCCATCCTC	TCATCGTCACTACCAGCACC	Shirasawa et al., 2012
AHGS1341	GAGGCATTACCGTAGGTGGT	TACCATCAGATTTTTCCGCC	Shirasawa et al., 2012
AHGS1358	TACTACTGTTGCCGCTGTGC	TTTCTCACCATTGGCATTCA	Shirasawa et al., 2012
AHGS1359	CAGAAATGACATGCCAGTCG	AAGGCCCACTCACTTAACCC	Shirasawa et al., 2012
AHGS1361	ACACTCACCGCACCATGATA	GGCAATCTGTAATTTATTTTACTCAA	Shirasawa et al., 2012
AHGS1375	GCAGTAGACCTTCAAAGGCG	ATCTCGCTCAACCACCAAAC	Shirasawa et al., 2012
AHGS1382	TTCCTGTGCCTTTTGGATTC	CGAGATGAAGGTGGTGAGGT	Shirasawa et al., 2012
AHGS1383	TCTCCGCCACTCTTTCAAGT	GTGGGCATTTATTGGTTTGG	Shirasawa et al., 2012
AHGS1385	TCCCTTTGCTTGTTACCACA	AATTTTGAAAGCGGGCATAA	Shirasawa et al., 2012
AHGS1388	AATGAGATGCGCGTAGAAGG	CTAATTGAACCCAAGCCCAA	Shirasawa et al., 2012
AHGS1390	CTAGCCTCCCCTCTTTTCAA	GGTGAGAGGCCACAACAAAT	Shirasawa et al., 2012
AHGS1391	AGGAAGTTGCTCGCGTGTAT	CATCATGGGCGATCAGTAAA	Shirasawa et al., 2012
AHGS1393	TGACTCGCTAACTCAGCAGC	CGAACTCGAAAGATCACGGT	Shirasawa et al., 2012
AHGS1394	CGCCCAGGCTTATAGTGAAG	ATCCTCACCCCGAGTCTTCT	Shirasawa et al., 2012
AHGS1395	TCCGGCGACATAGGAAATAG	TAAACTCAAATCGCGAACCC	Shirasawa et al., 2012
AHGS1396	TATTCCAATGGGAGCTGGAG	ACAACTCAATCCTTGGTGGG	Shirasawa et al., 2012
AHGS1415	TGTTTTGACTTGAAAGACGCA	GGCATTCCTTCCAACCACTA	Shirasawa et al., 2012
AHGS1419	TCTCCATGGTGATTGAACGA	TGCAAGCTGTCATTAGGCTC	Shirasawa et al., 2012
AHGS1422	TAGAAATGGAAAGGATGGCG	CCACGAATAAACTGGGATGG	Shirasawa et al., 2012
AHGS1428	GAAAAAGCAGTGGAGGGATG	CGTCGGTGTTTTTCTACTTCG	Shirasawa et al., 2012
AHGS1429	CGCGACATAAGTGGACAGAG	ATGGTGATCTCTTTGGTGGG	Shirasawa et al., 2012
AHGS1431	AGTGGAGGAGCTGTCAGAGG	TTGCGATCATTATCGTTGGA	Shirasawa et al., 2012
AHGS1434	CTGGTTAGATTCTCCGGCAC	CAGCTCAATCCTACGCATCA	Shirasawa et al., 2012
AHGS1436	AGCAATGAAATCCCCATCAG	AATGGAAGTGGTGTTCCTGG	Shirasawa et al., 2012
AHGS1444	CAATCGCTTCCAGACACAGA	GGATGGGAAGTAGCAGTGGA	Shirasawa et al., 2012
AHGS1445	AAAGAGGAAGTAGCGGAGGC	TTAGCAATTACCCATTCGGC	Shirasawa et al., 2012
AHGS1462	TTGCACTGCACGACTCTTTC	GAAGCACCTTTTATGGCACC	Shirasawa et al., 2012
AHGS1464	TGCAATGGCTGCTAGAGTTG	CGAAACCCTCTCTCCCTCAT	Shirasawa et al., 2012
AHGS1470	GACACCGCTGGACAAGAAAG	ATCAAAGCAACAACGGGAAC	Shirasawa et al., 2012
AHGS1475	TACTCGCCGCTCTCTTTGAT	ACAAGATCGGTGGCAAAAAC	Shirasawa et al., 2012
AHGS1478	GAATTTGCCGATAAACCCAG	GGGGGTAGAGAGAGAATGGG	Shirasawa et al., 2012
AHGS1507	TATTTGTTTCTGGTTCCGCC	TCTGTTAGAGAAGTCAAGTCTGTTG	Shirasawa et al., 2012
AHGS1508	GGCATTCCTTCCAACCACTA	TCATCCGAGAATCAAGAAGGA	Shirasawa et al., 2012
AHGS1510	CCAGCCATAACCAACATCCT	CAGCATGGATGACGTAGTGG	Shirasawa et al., 2012
AHGS1512	CTCAACCCGATAAAGGTTCG	CCATCAACGATGACGAACAG	Shirasawa et al., 2012
AHGS1530	CAAGTGAGAGAAAGGGAAAGAGA	AGGTAATACACCAGTGCGCC	Shirasawa et al., 2012
AHGS1532	CTGGTGTGAGCTCGAAGATG	AAACCAAGCCCAATGTCAAC	Shirasawa et al., 2012
AHGS1539	CGCGCATTAATGAGACTGAA	AAAGAGGAGAAAGAGGAGGAGG	Shirasawa et al., 2012
AHGS1543	ACGTCAGGTTCACAACGACA	ATTTTTCTCCGAGTCAGCCA	Shirasawa et al., 2012
AHGS1553	GGTGTGGGTTTCAAAGGTTG	CGAGTTTGGAGGCTTCTCAC	Shirasawa et al., 2012
AHGS1564	CTCTCTGCCATTGCATGTGT	AACTGCTTTTAAAATCTCCCCC	Shirasawa et al., 2012
AHGS1566	CCAAAATTGGATTGAATGGG	TTCGGATCAAAAGTTACGGG	Shirasawa et al., 2012
AHGS1571	GTGGGAAGCAGAAGAGGTTG	AAATCCGACGGTAACTGTGC	Shirasawa et al., 2012
AHGS1579	GCTGAGCTGAGCCAGAAACT	TTTCTGGAATCGCATCTCCT	Shirasawa et al., 2012
AHGS1606	GTGTCTCAATTTGGCCCTTC	CCAGTGATGGTTGCTTCAAT	Shirasawa et al., 2012
AHGS1615	AGGCTTAAATGTGGGGAGGT	TCACAGGTTTTGTGTGCTCG	Shirasawa et al., 2012
AHGS1625	TCTGCATGTTATGGACGATGA	TGGACATGAAGAATTGCTGAA	Shirasawa et al., 2012
AHGS1626	GAAGGTCAAACTTACGGGCA	CAGAGGGGTTGCCAAAGATA	Shirasawa et al., 2012
AHGS1627	TCACGTCAAAAACACTCAAAGAA	AGGGCGTGCATCAGAAAATA	Shirasawa et al., 2012
AHGS1634	CGGTGGATAAATCTGCTGGT	CAGAGGAGGTTGCGAAAAAG	Shirasawa et al., 2012
AHGS1635	CTCTGATGGAAAAGCGAAGG	AAGCTGAAGATCTTTGGGCA	Shirasawa et al., 2012
AHGS1646	CAAATGCTTGCTCACCTGAA	ACCGCAACCGAGAGTGTTAG	Shirasawa et al., 2012
AHGS1658	GGCTGGGAGTATGTCCCATAG	TTAAAGCGTGCCAATAGCTG	Shirasawa et al., 2012
AHGS1661	TTGGCGCTCTCTTTTCTCTC	TGTGCTCAAATTATTACCATTTTTG	Shirasawa et al., 2012
AHGS1666	ATGCTGCAGGATTGATGACA	TTGACAAAAATGACCATCCG	Shirasawa et al., 2012
AHGS1668	TCCCTCCATCTCCTTTGATG	TTCTACTCGGATTTGGGGTG	Shirasawa et al., 2012
AHGS1670	GTCGATTGTCGGTTTGGTTC	GTCTCTGGAAGAGCCGTGAA	Shirasawa et al., 2012
AHGS1672	CGCCCCTTCTTTTCCTAAAT	GGCAGAGAAGAGGAAGCAGA	Shirasawa et al., 2012
AHGS1673	AACGGAGGGTCCTACTGCTT	GCGGAGCCTTAAACTTCAAA	Shirasawa et al., 2012
AHGS1674	GACACAATGGATTCAACCCC	CCCTTTCCCTCTCTGCTTTC	Shirasawa et al., 2012
AHGS1676	CACAGTTTGTCCCTTCCGAT	GAACCGGCTGAATCTGTCAT	Shirasawa et al., 2012
AHGS1679	GCGCGAGAAAAAGTGAAAAC	AAACCTAAAACGCGCAGAAA	Shirasawa et al., 2012
AHGS1682	CCCCTCTCCCTTATTTCTGC	ATCTCAATGGAGGCAACGAC	Shirasawa et al., 2012
AHGS1683	AGTTGGCAACAACTTGGGAG	GCACGGATTCAGTGTTTCAA	Shirasawa et al., 2012
AHGS1687	TTCAGTTTCCTTCCACCACC	TATCACAGGAACTGGGAGGC	Shirasawa et al., 2012
AHGS1692	CCAAAACAAAGCAAAGGGAA	ATCCCAACGAGACCACTCAG	Shirasawa et al., 2012
AHGS1696	TCCTTGTCCTTTGCATACCC	ATATTTCTGCTTCGGCGCTA	Shirasawa et al., 2012
AHGS1699	TGGAAAACCGCTTCTCTTTC	CAACACCCTCACTCCTCCAT	Shirasawa et al., 2012
AHGS1710	CAGCAGCATGGCAACAGTAG	CGGAAGTCATTGCTAGAGCC	Shirasawa et al., 2012
AHGS1742	TGGCAAATCTGCAAAGACAG	CGCACAACTCATCACCCTC	Shirasawa et al., 2012
AHGS1756	GAAAGACAAAACAAGGGCGA	AAAGGGAAAAAGATGTCGGG	Shirasawa et al., 2012
AHGS1760	CGGTCACTGTGAGTCGGTTA	GCTGAGAAGCGGTTTCGTTA	Shirasawa et al., 2012
AHGS1770	TGGAGGTTTCGTGTTTTCCT	AAGCTGAGATTGGGATAAGAAAG	Shirasawa et al., 2012
AHGS1772	CTTTATTGGCGCCATCATCT	GGTGGCACAGCTACAACAGA	Shirasawa et al., 2012
AHGS1777	GATAGAGTAGGCAGCGCGAG	CCGTCGAGGAGAGAGAGAGA	Shirasawa et al., 2012
AHGS1789	TGTTCTCCATGGATCGTTGA	TTGAGATGCCACATGACAAGA	Shirasawa et al., 2012
AHGS1790	GGACGATAGCAACATCAGCA	GGGCTAAATTCAAACGCAAA	Shirasawa et al., 2012
AHGS1795	GGCAGCAGAGGCTAGAGAGA	AACCACGCTTAATGGAAACG	Shirasawa et al., 2012
AHGS1802	AATGTTTGTAGCACGCAGCA	CGCATTACCGTCGGACTAAT	Shirasawa et al., 2012
AHGS1803	CCACTTTCCTCCTTGTTGGA	TCTCGATCCTTCTTCCCCTT	Shirasawa et al., 2012
AHGS1804	CCGCACACATATGCAGGTTA	TTCAGCAATATTTTGAGGCAGA	Shirasawa et al., 2012
AHGS1806	GCAAAATTTTTCTTCCCATTGA	TCTATCCTGACCACGAAGCC	Shirasawa et al., 2012
AHGS1813	TCACAACCACACACCTTCGT	TATCCCTATGACGGCACACA	Shirasawa et al., 2012
AHGS1829	CCTTTCCCACATATCCCTCA	GATCTCGTTCTTCTCGGCAC	Shirasawa et al., 2012
AHGS1836	TGGAGATCTCTCTCATGCTCG	TCAGAAAACCAAGCAAGCAA	Shirasawa et al., 2012
AHGS1845	CTCCAACTCGCCTTCAACTC	GACTCCCAAATTGTTGACCG	Shirasawa et al., 2012
AHGS1846	CCCACCTAGCAGAAACCAAA	TCAGTCCCATTCAAGGTTCC	Shirasawa et al., 2012
AHGS1847	CACACCACTTCTCCCCTCAT	TCGGCATTGTGAAGAGTGAG	Shirasawa et al., 2012
AHGS1851	AACCTCCTTTCCCGTAGTGC	TGAGTTGCTAATGAAGATAGAGTGA	Shirasawa et al., 2012
AHGS1853	TTTTAGATCCATTTGGTTTCTCTTT	GGACCAAAAATCTCTGAGCG	Shirasawa et al., 2012
AHGS1885	CTGGCGGGAATGCTATATGT	TTGGTATGGAGGTGAGGAGG	Shirasawa et al., 2012
AHGS1900	ATTCCGCGAACTTCATTAGC	GGATTGAATGGCAAAGAGGA	Shirasawa et al., 2012
AHGS1901	TTGGAAAAGAAAGACCATAGCC	GTAGGGTTTTCAGGCATTCG	Shirasawa et al., 2012
AHGS1903	CCAGGTTCACACATTCATCC	TCTGTGAGCTTGCCTCAATG	Shirasawa et al., 2012
AHGS1904	TCTTCCGAATCAAAATTGGC	TTCCTTCCTCATATCTGCCG	Shirasawa et al., 2012
AHGS1909	CAGCTCACTTATCCAATTCATCA	AGAGCGAACTGCGTTGATTT	Shirasawa et al., 2012
AHGS1910	CCCCTTCCCTAAAACGTCAT	TGGCACAACAAGGAGAGATG	Shirasawa et al., 2012
AHGS1912	GGGTTGGGATACTGTGGTGT	TGTCACGTCACAACCCTGTT	Shirasawa et al., 2012
AHGS1913	CCATCATCCGCTTTTTCACT	GCAACGAAAGGCTATGAATGA	Shirasawa et al., 2012
AHGS1915	TTTGGAAACCAAACGAAACC	ACACATCCAAAAGTTGCACA	Shirasawa et al., 2012
AHGS1925	AAAATGCCGAATCCAGTGAC	GCTCTCTTCTTCACGTTGCC	Shirasawa et al., 2012
AHGS1928	TAAACGTGTTGGCACGAAAA	ACTCCGCATGCTGTGATTAG	Shirasawa et al., 2012
AHGS1930	AACATCTGCCAAATGCAACA	CTGCCATGTGTGCTTGAACT	Shirasawa et al., 2012
AHGS1939	TAATGAACTCGGGGAACACC	CCCATATGAGTGGCAGGTTT	Shirasawa et al., 2012
AHGS1940	AACTCCGCGCCTATGTTCTA	GGGAGAGGATGATGGTGGTA	Shirasawa et al., 2012
AHGS1946	CGCGTGTATATTGCTGAAGTG	CAAGTCTCGATGAACCACCC	Shirasawa et al., 2012
AHGS1952	TGGCTCAGAAAGAGCATGAA	AAGTTTGTTACCGAATTTTGATATG	Shirasawa et al., 2012
AHGS1954	AATTTTTATGGGGGCTACGG	ACATGCCTTCCCCACCTAAT	Shirasawa et al., 2012
AHGS1960	AGCAAGAAAAAGCAGCGAAA	CCCTCCTTACCATTGATTCTCA	Shirasawa et al., 2012
AHGS1969	CCACTGTTTCGTTCCCTCAT	GATTCAAACGAAACCGCATT	Shirasawa et al., 2012
AHGS1972	ACTGCCGCTTCTTACTTCCA	AAATGTGGAGTCTTCACGGG	Shirasawa et al., 2012
AHGS1974	CCTTTGTAAAACTCGACACCG	AGAGACTAGGACTGGGATGGG	Shirasawa et al., 2012
AHGS1980	TTTCCATCGGATTTTTCGTC	GAGGTGGCAACGGTGATAGT	Shirasawa et al., 2012
AHGS1987	CATCGATGAGGGGTGTTGTA	AATGCAAAATGGTGCTTGTTT	Shirasawa et al., 2012
AHGS1998	TGAAACGGGAAAGTGTGATG	GGAAAGGCAAGGAATTGGAT	Shirasawa et al., 2012
AHGS2014	TCATTGCTAAAGCCGATGGT	AACGGCGAGGGAAAGAGA	Shirasawa et al., 2012
AHGS2019	ACCCACAAAAGGAACACAGG	GAGGAGAACACAGTCATACAGAGAA	Shirasawa et al., 2012
AHGS2022	GAAAAACAACATATTGGTGTTAAGAGA	CTACCAACACCAGGAGCCAT	Shirasawa et al., 2012
AHGS2024	TGAAACAAGGCTAGAATGCAGA	ACGCCGCTTCTCTCTCAAT	Shirasawa et al., 2012
AHGS2025	AATGTGGCGTTCTTCTTCGT	TCCTATCCGTTATCCCCCTC	Shirasawa et al., 2012
AHGS2026	CGAAATTCGAAACCCACACT	GAAGATTGATGCCCTAAGCG	Shirasawa et al., 2012
AHGS2027	CGAGGAAAAGAAAGGGTAGG	TTTTCTTCTTCCGGGGTTTT	Shirasawa et al., 2012
AHGS2036	GACCGAGAAACTTGGCAGAG	AAGCCCCAATCCATCTTACC	Shirasawa et al., 2012
AHGS2069	CGAGAATGAGAGACAAGGGC	TGAAGTGCGAACCCTCTTTT	Shirasawa et al., 2012
AHGS2093	CCGTCAAATTTTCCGTCACT	TGGTGGTGGCAACAACTCTA	Shirasawa et al., 2012
AHGS2096	TACGCTGTTGGTAGTGGCTG	AATTGGCATCGAGATTACCG	Shirasawa et al., 2012
AHGS2111	CTCCGGCTTGTGAGAAAAAT	TTAGGTAGGGCCAATGAACG	Shirasawa et al., 2012
AHGS2141	AAACAGCGACAGTGACATGC	AATTTCAATCGCGAAACCAC	Shirasawa et al., 2012
AHGS2147	GCAACAGCTCACTCATCCAA	TGATTTTGTTACACACAGTATGACG	Shirasawa et al., 2012
AHGS2153	AAAAGGCACCTGGAAAAGGT	CGCCATTTCTTGAGTTTGGT	Shirasawa et al., 2012
AHGS2187	AAGAATGCGAGAAACGCAAT	CCCACAACTCCATCTCCTCA	Shirasawa et al., 2012
AHGS2191	TCTTCTCCATGCTCACATGC	ACCACAGCATAGATCTGCCC	Shirasawa et al., 2012
AHGS2200	CGTGTGGCAGATTTCCTTTT	ATGTGATCCCACCGTCAAAT	Shirasawa et al., 2012
AHGS2319	GTGGTGAGAAGAAGAAGCGG	CAACGGTAACTGTGCCGTAA	Shirasawa et al., 2012
AHGS2324	GTGCGAGGGTGAGAGGTTAG	GTCGCCGGTAACTTTTGGTA	Shirasawa et al., 2012
AHGS2325	ATTTTTCGACGGTAACACGC	AGGGGCTGGGTAAAGAGAGA	Shirasawa et al., 2012
AHGS2333	AGAGGGTTTCACAGCATTGG	CACCTCCTTCTCCTTCTCCTC	Shirasawa et al., 2012
AHGS2335	CCTTAGGGACATTTCGGTCA	CGAGGTATTGGACGATACGG	Shirasawa et al., 2012
AHGS2344	CTATCTCAACCCGCGAAGTC	GAGAGGCATCTCAATAGGCG	Shirasawa et al., 2012
AHGS2373	CTCACACTGACTGGCCACAT	CCTTAACACAGCATCACGAGTT	Shirasawa et al., 2012
AHGS2374	GGTACAAAGTGTTGGGTGGC	CTGGGTGCTCTGTCGGTATT	Shirasawa et al., 2012
AHGS2395	TGAGAATCTTGGAAAAGCCG	AACTATAGAAGCGGACAGGGC	Shirasawa et al., 2012
AHGS2413	TTCTTCTCTCGCCCTCGTTA	CCGTATCGTTGTTTTCTTTGAA	Shirasawa et al., 2012
AHGS2419	GGCCTTACCTTCACAGGTTG	AGCGCAATGCTCACATACAG	Shirasawa et al., 2012
AHGS2429	GGGATTAAGGAAGGAGCAGG	TTGCAAAGGCAATTGCTAAC	Shirasawa et al., 2012
AHGS2478	TTCCCTTGCTCGCTGTAACT	AATGCAAACATGGAAAGAACG	Shirasawa et al., 2012
AHGS2503	AGTGAAGAACTCGGTTGGGA	CCTGTGAAGCTAAAGCAGCC	Shirasawa et al., 2012
AHGS2526	AATGATTTTTGGCTCCGTTG	CCCTCGAAAATTCGAATCAC	Shirasawa et al., 2012
AHGS2535	CGCTAGTGACGACAAAGCAG	TCATCTTCTCCGATCCTTCG	Shirasawa et al., 2012
AHGS2550	GCCAGAAAACCCGATGTAAA	GACGACAGCAGCTTCAACAA	Shirasawa et al., 2012
AHGS2553	GGCTGGTTCTAGTGTCGCTC	TCAGGTGCTCAGCAGTATGG	Shirasawa et al., 2012
AHGS2557	CCAACTCCTCAATTTCAGCC	CGCCGTAAAGCGAAGAATAA	Shirasawa et al., 2012
AHGS2559	TTCTCCTCTGTTCCCACCAC	CCATTCCCTTCTCCTTCCTC	Shirasawa et al., 2012
AHGS2579	ATTCTGTGAAAAACGGGGTG	GTGTAAACCGACACGTGAGC	Shirasawa et al., 2012
AHGS2621	CGTGTAGTTGAAAACAACAGTATCA	CCACCGCTGATGTGTAATTG	Shirasawa et al., 2012
AHGS2635	TCTTGCTGATGAAATGCCTG	ATTAATATGGCGCCAAAACG	Shirasawa et al., 2012
AHGS2711	AAATCAGCGCGATCATTACC	GACAGACGATGAGAGAGGGC	Shirasawa et al., 2012
AHGS2751	CGTCCGTCGTCTGCTAAGAT	TTGGAGCGTTTTGTTCCTTT	Shirasawa et al., 2012
AHGS2795	CAAACGACTCGTCAATCGAA	CAAAGTTGGGTCAACGGATT	Shirasawa et al., 2012
AHGS3217	CTCAACGTTGTTGCCTCTCA	CCATTACATGCCATAACCCC	Shirasawa et al., 2012
AHGS3626	AGGTGGAGCTTTTGCGTCTA	TTGATGTCTGTGCATGTGTTTC	Shirasawa et al., 2012
AHGS3627	AGCTCGGCACACTTTCACTT	CAATCGGAATACCGGAGAGA	Shirasawa et al., 2012
AHGS3715	CACCCAGTCAAAATCTTCAACA	CTTGTCAAACTCTGTGACTTAGCA	Shirasawa et al., 2012
AHGS3721	CAATCTCCCCACAGGAAAAA	GGGGTTTCTCTCTCCCCTCT	Shirasawa et al., 2012
Ahs0001	CAACTAACCTTGTCCCTCAACA	GATTGTAGCCATTGGTGCCT	Shirasawa et al., 2012
AHS0970	CATCATTTGCAAAAGCCCAC	GGGTGAGTCATTGTTTGGCT	Shirasawa et al., 2012
POCR164	AACGGAGGGTCCTACTGCTT	GCGGAGCCTTAAACTTCAAA	Shirasawa et al., 2012
POCR413	ACAAGCGTTCAAGGATTTGG	CAGCTAAGTGGTGGTGGTGA	Shirasawa et al., 2012
POCR536	TGTCACCATTGAAGAGCAGC	ACAGTGAAAAATATGCCGCC	Shirasawa et al., 2012
TC19E01	ATCAGAAACAGAACCCTGGAGA	GGGGAAGAAGAAAGCGGA	Shirasawa et al., 2012
TC23C08	AGCAGAGTGGAAAACGAAGAAG	GTCAGTTTGTGAATCGGGTTTT	Shirasawa et al., 2012
TC24B05	ATTGATACCTCTTTGCTCTCGC	TGAAACCCTAACTAGCTCGGAA	Shirasawa et al., 2012
TC27H12	TAACGAATGACATCAATCCCTG	TCTCACTTTGCACTCTCCTCAA	Shirasawa et al., 2012
TC31G11	TTTTGAGACTGTTGGTGGTGTC	CACTCTGATCACGTGCAATACA	Shirasawa et al., 2012
TC41A10	GTTTTGCTTCCTAATAATAAAGG	ATTCCCAAACTCTCTTCTCTC	Shirasawa et al., 2012
AHBGSC1005D05	TCAACCACCGAACCAAAAA	TAACGGACGGCAACGAAT	Shirasawa et al., 2012
AHGS0347	AACCAGTATCCCTTCCGCTT	AGTTTGTTGCCAGTTTCGCT	Shirasawa et al., 2012
Ahs0021	GGATCGCCGTAACACAATCT	TGAAGATAACAAGCCCAGCC	Shirasawa et al., 2012
AHGS0108	GGTGAGGGAAAGAATCCACA	ACAAGGGTGACTTTGTTGGC	Shirasawa et al., 2012
AHGS0357	CCTTTCCTTCCTTCATTCCC	AACATCTGCCAAATGCAACA	Shirasawa et al., 2012
AHGS0132	CAAATGTACCTTCGGCGATT	TTACGAACACCCCCTTTCTG	Shirasawa et al., 2012
AHGS0369	ACGATTCGACGGAGAGAGAG	TTCAAACACAGAACCCCTCC	Shirasawa et al., 2012
AHGS0138	CATATTGACGGTGATGGCAG	CCGACCCTAATCCTAATACAACA	Shirasawa et al., 2012
AHGS0460	GAAAAACTGTGAAGGGCAGC	TTCCTCTCTCATCACCACCC	Shirasawa et al., 2012
AHGS0147	TAACAGCCGGATCAAACTCC	ACCACCACCTGCAATCACTT	Shirasawa et al., 2012
AHGS0599	AGATTGGTGGTGACAGAGGC	GCCATCGATGTAACCCTCAC	Shirasawa et al., 2012
AHGS0648	CCTTTCTCCTACCGAGTCCC	TCATGCATGCCTATTTCCAA	Shirasawa et al., 2012
AHGS0655	CTTTGGAAGTCTCCACCTGC	TAAGGAACCCTCCAACCCTT	Shirasawa et al., 2012
AHGS0695	TGGTGTGTTGGGAAATGAGA	ACAGCAGAATCTCGGGCTAA	Shirasawa et al., 2012
ARS710	GTGTGGATTTGGATATCGGG	GTCGTTGTCATTGTCGTCGT	Wang et al., 2013
ARS721	TCAGGGTGGGTTACCAACAT	TAATCCACATTGAACCGACG	Wang et al., 2013
ARS730	GTTCACGTCCTTGGTCTGGT	TTGAATCTTCAAGAATTGGGG	Wang et al., 2013
ARS734	TTGCTAATCACATTGTTGGTTT	TACCTGGCCCAGAAAAGAAA	Wang et al., 2013
ARS741	TGGACATTTTAGTCTCCAAAAACA	TCTTAACGCAAACCAACTTGAA	Wang et al., 2013
ARS742	GATTTAATGGGGGATGAGGG	TCACCCACACCCTTTTGATT	Wang et al., 2013
ARS744	GGCAAATTTTTCACCTAGCG	TCAATACTTTCGTTGCATGGAT	Wang et al., 2013
ARS748	GAAAAGCTTGCAAAATCGAGA	TCCTTCCATGTTGGTGAATG	Wang et al., 2013
ARS749	TTCTCATGCTGCTGCTTTTT	CCATTTTAGCCAATTCTTTTTACA	Wang et al., 2013
ARS753	TTTTATAGAGCGAAATCACAAGTAAA	TTCGGAACAAAGGTTATGGG	Wang et al., 2013
ARS760	GCAACATAAAGTAATCAACAAGGG	CCACGTTTTGACCCAATTTT	Wang et al., 2013
ARS761	TCAATTTCTTTCTGTTGTTGCAC	TGGGAGCAGAAAATCAGCTT	Wang et al., 2013
ARS771	TCCAGGGTCACTGTTCTTCC	CGTTGGTTTCATCAAAGGCT	Wang et al., 2013
ARS772	TTTTTCTGGACCAAGCCTCT	TGAATTCGGGCTACTGATCC	Wang et al., 2013
ARS773	GGGAACGAATGAAGTAGGCA	GCATGGGTTTCAAGGTCTGT	Wang et al., 2013
ARS783	GCCATATTTCTGTCAAATCAAAA	TACCATCTGGTTTACCCCCA	Wang et al., 2013
ARS785	GAATTCCTGGCTCGAACTTG	ACCCCTCCATTTCGTCTTCT	Wang et al., 2013
ARS789	TGCTAAATAAAAGGTAATTAGTGGCA	AACACTGAAACTTTGAGAGCACA	Wang et al., 2013
ARS793	TCACAAAATGCTTGGAATGC	GAACTGAGCACAAACTCAGTAACAA	Wang et al., 2013
ARS796	TTATTGGGACCAATTTGGGA	ATGCACTGAACATGGGCATA	Wang et al., 2013
ARS797	TTTGTGACGTTTTGTTGGGA	AACGAAACGCACGGTTTTAG	Wang et al., 2013
ARS816	TCAGCGGCTACGATGAATAA	TGGGTATCCACAACCACAAA	Wang et al., 2013
GNB1040	TCACTTTTGAGTGTGCCTGC	TCCATTAGTGAGAATACCCTAACAAG	Wang et al., 2013
GNB167	GGCAAATTTTTCACCTAGCG	TCAATACTTTCGTTGCATGGAT	Wang et al., 2013
GNB324	TTCTCATGCTGCTGCTTTTT	CCATTTTAGCCAATTCTTTTTACA	Wang et al., 2013
GNB329	CCCTTTTTCGCTTTCTTCCT	GTTCTCGTTTGTGCCCTCTC	Wang et al., 2013
GNB380	ACGGACCAAAAATGCTAACG	ATGGCTGTAAACGGTTCGTC	Wang et al., 2013
GNB533	GAGATGCGTCAAAGGGCTTA	TCTAAATGGGTGGACAAGCG	Wang et al., 2013
GNB580	TTATTGGGACCAATTTGGGA	ATGCACTGAACATGGGCATA	Wang et al., 2013
GNB613	TTTGTGACGTTTTGTTGGGA	AACGAAACGCACGGTTTTAG	Wang et al., 2013
GNB665	AAATTGTGGGGACGAAGGAT	TCTTAACTCAGCATTGGGGC	Wang et al., 2013
GNB675	TCTCATCACTTCGCAGTTCG	GCAAAGGGACAAGTTGGGTA	Wang et al., 2013
GNB703	GCAACATAAAGTAATCAACAAGGG	CCACGTTTTGACCCAATTTT	Wang et al., 2013
GNB87	GCCTGTAGCACTGCAAACAA	GGAATAGGGGCAAGAATGGT	Wang et al., 2013
GNB873	TTTTGGCCATCAAATATTGTCTT	AAACATCGAGAGAATCAACCAAA	Wang et al., 2013
GNB877	TCAGCGGCTACGATGAATAA	TGGGTATCCACAACCACAAA	Wang et al., 2013
GNB970	CAACGTCAAAGGTAGCAGCA	TTCGCATTCAGTCTCCCTCT	Wang et al., 2013
ARS715	CGATCCTAGACCCGATGAAA	TCGCGAAACTATAAGACCAACA	Wang et al., 2013
ARS766	AACTGGTTAGACCGGGTTCA	TGTCACCCCTCACTCTCATCT	Wang et al., 2013
GNB486	CATTGCAGTTTCCCAGGAGT	TAGCACTCAGTCGGTCTCCA	Wang et al., 2013
HAS1388	CATTCAAGATCCGACTCCGT	ACCCCTCCAGCTTCTTCACT	Zhang et al., 2012, 13
PM436	ACACTGCTGGTGGGATTTTC	ATGAAATGAGCAAGCGGAAC	Zhao et al., 2012, 5
Reference
Bravo JP, Hoshino AA, Angelici CMLC, Lopes CR, Gimenes MA: Transferability and use of microsatellite markers for the genetic analysis of the germplasm of some Arachis section species of the genus Arachis. Genetics and Molecular Biology 2006, 29(3):516-524
Budiman M, Jones J, Citek R, Warek U, Bedell J, Knapp S: Methylation-filtered and shotgun genomic sequences for diploid and tetraploid peanut taxa. GenBank Available at http://www ncbi nlm nih gov 2006
Cuc LM, Mace ES, Crouch JH, Quang VD, Long TD, Varshney RK: Isolation and characterization of novel microsatellite markers and their application for diversity assessment in cultivated groundnut (Arachis hypogaea). Bmc Plant Biology 2008, 8(1):55
Ferguson M, Burow M, Schulze S, Bramel P, Paterson A, Kresovich S, Mitchell S: Microsatellite identification and characterization in peanut (A. hypogaea L.). Theoretical and Applied Genetics 2004, 108(6):1064-1070
Hong Y, Chen X, Liang X, Liu H, Zhou G, Li S, Wen S, Holbrook CC, Guo B: A SSR-based composite genetic linkage map for the cultivated peanut (Arachis hypogaea L.) genome. BMC plant biology 2010, 10(1):17
Qin H, Feng S, Chen C, Guo Y, Knapp S, Culbreath A, He G, Wang ML, Zhang X, Holbrook CC: An integrated genetic linkage map of cultivated peanut (Arachis hypogaea L.) constructed from two RIL populations. Theoretical and Applied Genetics 2012, 124(4):653-664
He G, Meng R, Newman M, Gao G, Pittman RN, Prakash CS: Microsatellites as DNA markers in cultivated peanut (Arachis hypogaea L.). Bmc Plant Biology 2003, 3(1):3
Hopkins M, Casa A, Wang T, Mitchell S, Dean R, Kochert G, Kresovich S: Discovery and characterization of polymorphic simple sequence repeats (SSRs) in peanut. Crop Science 1999, 39(4):1243-1247
Hoshino AA, Bravo JP, Angelici CM, Barbosa AVG, Lopes CR, Gimenes MA: Heterologous microsatellite primer pairs informative for the whole genus Arachis. Genetics and Molecular Biology 2006, 29(4):665-675
Huang Li et al. (2014), unpublished
Moretzsohn MC, Barbosa AV, Alves-Freitas DM, Teixeira C, Leal-Bertioli SC, Guimarães PM, Pereira RW, Lopes CR, Cavallari MM, Valls JF: A linkage map for the B-genome of Arachis (Fabaceae) and its synteny to the A-genome. Bmc Plant Biology 2009, 9(1):40
Liang X, Chen X, Hong Y, Liu H, Zhou G, Li S, Guo B: Utility of EST-derived SSR in cultivated peanut (Arachis hypogaea L.) and Arachis wild species. Bmc Plant Biology 2009, 9(1):35
Moretzsohn M, Hopkins M, Mitchell S, Kresovich S, Valls J, Ferreira M: Genetic diversity of peanut (Arachis hypogaea L.) and its wild relatives based on the analysis of hypervariable regions of the genome. BMC plant biology 2004, 4(1):11
Moretzsohn M, Leoi L, Proite K, Guimaraes P, Leal-Bertioli S, Gimenes M, Martins W, Valls J, Grattapaglia D, Bertioli D: A microsatellite-based, gene-rich linkage map for the AA genome of Arachis (Fabaceae). Theoretical and Applied Genetics 2005, 111(6):1060-1071
Nagy ED, Chu Y, Guo Y, Khanal S, Tang S, Li Y, Dong WB, Timper P, Taylor C, Ozias-Akins P: Recombination is suppressed in an alien introgression in peanut harboring Rma, a dominant root-knot nematode resistance gene. Molecular Breeding 2010, 26(2):357-370
Naito Y, Suzuki S, Iwata Y, Kuboyama T: Genetic diversity and relationship analysis of peanut germplasm using SSR markers. Breeding Science 2008, 58(3):293-300
Proite K, Leal-Bertioli SC, Bertioli DJ, Moretzsohn MC, da Silva FR, Martins NF, Guimarães PM: ESTs from a wild Arachis species for gene discovery and marker development. Bmc Plant Biology 2007, 7(1):7
Qin H, Feng S, Chen C, Guo Y, Knapp S, Culbreath A, He G, Wang ML, Zhang X, Holbrook CC: An integrated genetic linkage map of cultivated peanut (Arachis hypogaea L.) constructed from two RIL populations. Theoretical and Applied Genetics 2012, 124(4):653-664
Shirasawa K, Koilkonda P, Aoki K, Hirakawa H, Tabata S, Watanabe M, Hasegawa M, Kiyoshima H, Suzuki S, Kuwata C: In silico polymorphism analysis for the development of simple sequence repeat and transposon markers and construction of linkage map in cultivated peanut. BMC plant biology 2012, 12(1):80
Wang H, Pandey MK, Qiao L, Qin H, Culbreath AK, He G, Varshney RK, Scully BT, Guo B: Genetic Mapping and Quantitative Trait Loci Analysis for Disease Resistance Using F and F Generation-based Genetic Maps Derived from ‘Tifrunner’×‘GT-C20’ in Peanut. The Plant Genome 2013, 6(3)
Zhang J, Liang S, Duan J, Wang J, Chen S, Cheng Z, Zhang Q, Liang X, Li Y: De novo assembly and Characterisation of the Transcriptome during seed development, and generation of genic-SSR markers in Peanut (Arachis hypogaea L.). Bmc Genomics 2012, 13(1):90
Zhao Y, Prakash CS, He G: Characterization and compilation of polymorphic simple sequence repeat (SSR) markers of peanut from public database. BMC research notes 2012, 5(1):362
