# Supplementary material for: Quantitative trait locus analysis for pod- and kernel-related traits in the cultivated peanut (Arachis hypogaea L.)
Source: BMC Genet. 2016 Jan 25;17:25. doi: 10.1186/s12863-016-0337-x (PMC4727316; doi:10.1186/s12863-016-0337-x)
Supplement: Additional file 2: — Information for FI, XZ and the integrated map. (XLSX 27 kb) [file 12863_2016_337_MOESM2_ESM.xlsx]

## Sheet: XZ genetic map
Locus	Linkage group	Position(cM)
AGGS2023	XA1	0
GA1	XA1	6.907
AGGS2030	XA1	9.935
ARS731	XA1	11.883
ARS721	XA1	15.738
GM1971	XA1	27.631
pPGPseq3B5	XA1	37.88
TC3H2	XA1	58.899
ARS545	XA1	70.588
AGGS2247	XA1	75.131
TC23C8	XA1	78.694
RI1F6	XA2	0
GNB613	XA2	25.582
GW105	XA2	29.846
GNB380	XA2	33.855
AGGS2305	XA2	35.53
GW182	XA2	36.692
ARS748	XA2	37.671
ARS797	XA2	38.584
ARS741	XA2	41.622
AGGS2520	XA2	43.105
AGGS2565	XA2	44.256
TC4F12	XA2	47.969
GNB1040-1	XA2	57.91
TC11E4	XA3	0
TC1E6	XA3	15.521
TC11F12	XA3	23.894
AGGS2022	XA3	50.589
AGGS2571	XA3	54.06
GNB665	XA3	55.586
ARS180	XA3	59.222
ARS744	XA3	68.876
ARS761	XA3	80.661
EM142	XA4	0
AHS0970	XA4	2.992
GM2637	XA4	4.824
TC5C5	XA4	6.395
RN7G9	XA4	7.956
AHGS0347	XA4	8.847
AH408	XA4	9.44
AGGS1741	XA4	10.444
AHBGSC1005D05	XA4	12.091
TC1H4	XA4	14.584
pPGPseq15C12	XA4	16.49
AGGS2135	XA4	32.364
IPAHM108	XA4	34.41
AGGS1781	XA4	45.674
AGGS1706	XA4	50.403
AGGS1850	XA4	53.947
AGGS2488	XA4	59.231
GM2246	XA4	65.578
AGGS2251	XA4	69.728
GM1445	XA4	93.748
GM1577	XA5	0
ARS141	XA5	7.723
ARS760	XA5	13.695
TC6E1-1	XA5	16.219
AGGS2187	XA5	22.762
AGGS2177	XA5	29.034
AGGS2124	XA5	33.175
ARS409	XA5	39.914
AGGS2513	XA5	60.617
TC9C6	XA6	0
GC47	XA6	11.389
GNB877	XA6	13.415
ARS816	XA6	15.497
ARS793	XA6	16.702
GNB87	XA6	17.771
AGGS2018	XA6	19.659
GNB329	XA6	22.861
AGGS1773	XA6	25.91
TC7C6	XA6	37.977
AGGS1953	XA6	39.478
TC11A4	XA6	43.574
AGGS2505	XA7	0
AGGS1749	XA7	16.226
AGGS1662	XA7	28.625
AHGS0147	XA7	31.764
AGGS2061	XA7	34.062
TC41A10	XA7	36.847
IPAHM123	XA7	42.236
ARS127	XA7	43.548
PM204	XA7	45.252
TC9H8	XA7	46.316
ARS753	XA7	47.972
AGGS1987	XA7	49.006
TC9C8	XA7	50.176
IPAHM290	XA7	53.281
AGGS2556	XA7	57.441
GM1494	XA7	62.034
AH32	XA7	68.758
ARS370	XA8	0
AGGS2530	XA8	15.192
GC75	XA8	20.876
TC3B5	XA8	25.623
GNB486	XA8	39.568
TC3B4	XA8	49.042
ARS120	XA8	61.154
Ad92L5	XA8	76.065
AGGS2186	XA8	83.746
TC9F10	XA8	94.918
AGGS1778	XA9	0
EM87	XA9	4.523
pPGPseq17E3	XA9	14.361
ARS768	XA9	17.232
ARS214	XA9	18.729
ARS742	XA9	20.296
AGGS1925	XA9	21.429
AGGS2492	XA9	22.461
AGGS1921	XA9	23.808
AGGS2572	XA9	27.901
AGGS2438	XA9	29.203
ARS205	XA9	30.341
TC1D2	XA9	41.018
pPGPseq4E10	XA9	56.475
GNB873	XA10	0
ARS785-1	XA10	9.835
ARS773	XA10	15.54
GA161	XA10	18.561
AGGS1652	XA10	19.489
IPAHM352	XA10	24.222
TC31G11	XA10	27.507
IPAHM75	XA10	34.401
AGGS1641	XA10	40.824
AGGS2368	XA10	46.244
ARS796	XB2	0
AGGS1678	XB2	12.43
AGGS2413	XB2	13.959
GNB1040-2	XB2	15.09
AGGS2228	XB2	16.696
pPGPseq4E8	XB2	18.217
ARS783	XB2	36.546
AGGS2185	XB3	0
ARS303	XB3	9.415
AGGS2579	XB3	15.482
AC2B5	XB3	17.588
pPGPseq16C6	XB3	19.899
GW263	XB3	21.016
AGGS2470	XB3	22.585
pPGPseq13E9	XB3	23.8
RM14H12	XB3	26.502
AGGS2477	XB3	28.149
AGGS1647	XB3	30.401
AH590	XB3	40.068
TC7E4	XB3	43.422
AGGS2522	XB3	43.933
AGGS1829	XB3	51.76
AGGS2583	XB3	60.739
EM67	XB3	60.988
ARS152	XB3	70.283
AGGS2419	XB3	76.637
ARS596	XB3	82.132
IPAHM103	XB3	82.587
IPAHM093	XB3	85.746
ARS95	XB3	96.544
TC4G2	XB3	104.044
GC105	XB3a	0
ARS176	XB3a	29.017
TC2A2	XB3a	46.447
AHBGSC1003E10A	XB3a	56.582
ARS534	XB3a	71.434
ARS535	XB3a	78.023
ARS415	XB3a	92.992
EE22	XB4	0
TC11H6	XB4	3.655
AGGS2384	XB4	15.634
AGGS1671	XB4	24.696
AGGS1660	XB4	30.002
AGGS2422	XB5	0
IPAHM354	XB5	23.024
AGGS1645	XB5	35.873
IPAHM282	XB5	37.981
TC6E1-2	XB5	40.385
TC19E1	XB5	43.101
AGGS2322	XB5	44.534
Ai119F10	XB5	45.391
AGGS1754	XB5	46.326
AGGS2115	XB5	48.16
AGGS1691	XB5	51.764
AGGS2043	XB5	55.463
AGGS2216	XB5	57.041
AGGS2287	XB5	60.042
AGGS2415	XB5	63.584
AGGS2398	XB5	70.755
ARS590	XB5	78.269
ARS298	XB5	83.521
ARS173	XB5	87.75
AGGS1681	XB5	111.368
IPAHM659	XB6	0
AHGS0369	XB6	31.018
AGGS2114	XB6	42.407
AGGS1854	XB6	47.919
AGGS2292	XB6	53.469
AGGS1724	XB6	70.663
GM1483	XB9	0
AGGS1728	XB9	24.802
AGGS2576	XB9	29.469
TC11A2	XB10	0
TC3E5	XB10	1.979
AGGS2262	XB10	3.356
ARS771	XB10	5.955
ARS785-2	XB10	7.847
AGGS2564	XB10	9.298
AGGS2371	XB10	10.511
AGGS2535	XB10	11.401
AGGS2224	XB10	12.043
AGGS2133	XB10	13.197
IPAHM23	XB10	14.159
IPAHM82	XB10	16.986
GA156	XB10	21.062
AGGS2494	XB10	23.25
IPAHM531	XB10	25.298
AGGS2555	XB10	27.532
IPAHM176	XB10	29.93
AGGS2510	LGX1	0
AGGS2338	LGX1	26.725
AGGS2578	LGX1	49.715
AGGS2580	LGX2	0
AGGS1717	LGX2	9.262
AHGS0138	LGX2	15.266
AHGS0108	LGX2	21.613
AGGS1933	LGX3	0
Ai121G16	LGX3	24.127
pPGPseq2D12A	LGX3	31.711
GM2196	LGX3	56.949
AGGS1713	LGX4	0
AGGS1856	LGX4	8.733
AGGS2309	LGX4	22.821

## Sheet: FI genetic map
Locus	Linkage group	PositioncM
TC3H2	FA1	0
pPGPseq3B5	FA1	9.184
TC23C8	FA1	18.762
AHGS2019	FA1	23.417
ARS545-1	FA1	27.623
AHGS2429-1	FA1	29.686
pPGPseq15E13	FA1	36.784
AHGS1813	FA1	41.228
AHGS1760	FA1	42.173
ARS789	FA1	48.295
AHGS1294	FA1	50.963
TC4H2	FA1	54.188
AHGS1668	FA1	57.408
AHGS1646	FA1	59.581
AHGS1974	FA1	61.889
AHGS1910	FA1	63.866
AHGS1666	FA1	67.12
ARS721	FA1	70.331
AHGS1846	FA1	74.249
GM2607	FA1	77.488
ARS731	FA1	80.612
AHGS2535	FA1	84.12
AHGS1627	FA2	0
AHGS1772	FA2	11.286
AHGS0655	FA2	19.681
AHGS2026	FA2	27.331
HAS1388	FA2	32.882
ARS741	FA2	38.691
IPAHM283	FA2	44.977
pPGPseq11G3	FA2	52.326
AHGS0460	FA2	67.89
pPGPseq11H1-1	FA2	74.874
AHGS1106	FA3	0
AHGS1972	FA3	4.929
AHGS1851	FA3	8.235
ARS749	FA3	10.431
ARS761	FA3	12.589
GNB324	FA3	15.141
GNB167	FA3	17.701
GNB675	FA3	22.851
AHGS1847	FA3	26.454
AHGS1674	FA3	31.283
AY232	FA3	36.253
AHGS1338	FA3	39.742
AHGS0132	FA3	45.766
PM238	FA3	51.451
AHGS2025	FA3	60.679
TC1E6	FA3	72.193
GM2637	FA4	0
ARS772	FA4	8.569
pPGPseq18C5	FA4	22.17
POCR536	FA4	33.746
GNB533-1	FA4	39.107
AHGS1679	FA4	43.226
AHGS1802	FA4	48.267
AHGS2373	FA4	52.832
IPAHM395	FA4	74.44
AHGS1676	FA5	0
ARS777	FA5	3.169
ARS760	FA5	7.097
AHGS2503	FA5	9.712
TC6E1-1	FA5	13.287
AHGS1806	FA5	16.805
AHGS1904-2	FA5	18.671
ARS202-1	FA5	21.264
AHGS1341	FA5	23.485
ARS715	FA5	25.976
pPGPseq9A7	FA5	29.152
TC2B9	FA5	31.387
AHGS0599	FA5	32.491
AHGS1309	FA5	35.399
AHGS1615	FA5	37.922
Ah4-26	FA5	40.643
PM45	FA5	41.713
POCR413	FA5	44.638
GNB533-2	FA5	49.758
AHGS1507	FA5	52.171
ARS702	FA5	53.105
pPGPseq11C8	FA5	61.204
AHGS1512	FA6	0
pPGPseq15D3	FA6	32.7
TC1A2	FA6	45.619
GM623	FA6	52.673
AHGS0153	FA6	56.702
AHGS1375	FA6	58.312
ARS816	FA6	63.167
PM377	FA6	70.669
AHGS1326	FA6	78.897
IPAHM171A	FA6	89.076
AHGS2335	FA6	103.139
AHGS1267	FA6	113.641
EM78	FA6	131.477
GM1494	FA7	0
AHGS1436	FA7	11.816
AHGS1912	FA7	13.786
AHGS1296	FA7	20.422
AHGS2478	FA7	24.218
AHGS1475	FA7	25.65
AHGS1954	FA7	28.344
AHGS1396	FA7	30.507
AHGS2153	FA7	31.272
AHGS1980	FA7	32.958
ARS753	FA7	34.507
pPGPseq3A1	FA7	35.842
AHGS2022	FA7	37.248
ARS127	FA7	38.327
TC9C8	FA7	40.263
AHGS2413	FA7	41.496
PM358	FA7	43.567
AHGS0346	FA7	45.198
AHGS1266	FA7	47.747
AHGS1692	FA7	51.865
pPGPseq3B8	FA7	53.632
AHGS1913	FA7	58.16
PM204	FA7	61.866
AHGS2621	FA7	64.795
AHGS0228	FA7	72.061
ARS734	FA7a	0
Ahs0001	FA7a	13.54
EE-95	FA7a	19.951
AHGS1836	FA7a	28.005
AHGS1803	FA7a	39.787
pPGPseq2E6-1	FA7a	47.76
AHGS1687	FA8	0
AHGS1383	FA8	10.709
pPGPseq3A8	FA8	33.377
ARS120	FA8	46.238
AHGS1434	FA8	56.953
AHGS2319	FA8	71.753
ARS205	FA9	0
AHGS1283	FA9	18.74
AHGS1683	FA9	27.202
GNB970	FA9	33.405
AHGS0695	FA9	36.294
AHGS1543	FA9	40.169
AHGS2635-1	FA9	45.131
EM87	FA9	48.691
AHGS2333-2	FA9	54.26
ARS742	FA9	58.246
AHGS2559-2	FA9	61.555
ARS730	FA9	64.595
GM2839	FA9	69.676
ARS376	FA9	75.282
AHGS1478	FA9	79.185
ARS766	FA9	91.826
GM2792	FA9	98.081
pPGPseq3E10-1	FA10	0
AHGS1314-2	FA10	15.51
AHGS1939-1	FA10	17.275
AHGS1314-1	FA10	22.743
TC1G4	FA10	25.389
pPGPseq4H11	FA10	28.198
pPGPseq3E10-2	FA10	31.101
AHGS1390	FA10	35.195
AHGS1777	FA10	38.376
AHGS1606	FA10	40.323
AHGS2024	FA10	42.639
AHGS1566	FA10	44.255
GM692	FA10	46.034
GM2084	FA10	48.75
AHGS1909	FA10	50.987
ARS710	FA10	53.408
TC31G11	FA10	58.101
AHGS2187	FA10	63.436
AHGS0648	FA10	69.27
AHGS1306	FA10	71.071
AC2C8	FB1	0
AHGS2027	FB1	18.725
AHGS1670	FB1	22.636
AHGS1829	FB1	26.344
AHGS1462	FB1	29.566
AHGS1273	FB1	31.481
AHGS1323	FB1	33.863
AHGS2579	FB1	36.019
AHGS3627	FB1	38.462
AHGS2374	FB1	40.167
AHGS1710	FB1	41.88
AHGS1358	FB1	44.79
ARS545-2	FB1	45.984
AHGS3721	FB1	48.492
TC1A8	FB1	51.368
AHGS1946-2	FB1	53.08
AHGS1130	FB1	56.711
TC27H12	FB1	64.894
AHGS1699	FB1	77.37
AHGS1952	FB2	0
AHGS2344	FB2	6.675
AHGS1940	FB2	16.885
pPGPseq4E8	FB2	19.265
pPGPseq11H1-2	FB2	25.956
Ahm022	FB2	27.792
AHGS1419	FB2	34.13
AHGS1853	FB2	37.121
AC2C5	FB2	41.99
AHGS2200	FB2	44.918
AHGS1987	FB2	48.013
AHGS1530	FB2	49.438
AHGS1393	FB2	50.972
AHGS1928	FB2	52.741
AHGS1845	FB2	54.997
AHGS1930-2	FB2	57.113
GNB580	FB2	61.506
AHGS1251	FB2	64.346
AHGS3626	FB2	66.54
AHGS0357	FB2	70.649
AHGS1428	FB2	74.414
AHGS2557	FB2	82.544
GM2808	FB2	84.715
Ag39	FB2	98.269
Ahs0021	FB3	0
AHGS1415	FB3	8.846
AHGS1508	FB3	14.653
AHGS1429	FB3	20.985
AHGS1904-1	FB3	26.493
GM2388	FB3	31.325
AHGS1661	FB3	34.272
AHGS1201	FB3	39.036
AHGS1140	FB3	41.672
AHGS1298	FB3	45.05
AHGS2036	FB3	48.931
GA27	FB3	53.31
pPGPseq3F5	FB3	57.273
AHGS1571	FB3	61.368
AHGS1625	FB3	67.69
AHGS2526	FB3	73.675
ABSC1003E10B	FB3	80.875
SC1003E10	FB3	84.621
ARS534	FB3	90.05
ABSC1003E10A	FB3	95.735
AHGS3715	FB4	0
AHGS2550	FB4	11.89
AHGS1579	FB4	17.859
AHGS1885	FB4	20.873
pPGPseq14D11	FB4	26.03
AHGS1382	FB4	30.504
GM1959	FB4	36.113
AHGS1658-1	FB5	0
AHGS1946-1	FB5	7.923
AHGS2014	FB5	16.413
AHGS1770	FB5	19.713
AH745	FB5	22.071
Ahm082	FB5	26.223
AHGS1391	FB5	30.133
AHGS1292	FB5	33.777
Ai119F10	FB5	38.217
AHGS1925	FB5	41.817
AHGS1682	FB5	44.261
AHGS2795	FB5	46.869
AHGS2395	FB5	51.585
ARS202-2	FB5	54.21
AHGS1532	FB5	58.441
TC6E1-2	FB5	61.896
AHGS2141	FB5	66.779
AHGS1672-1	FB5	74.521
AHGS1431	FB6	0
GM2444	FB6	2.925
AHGS2553	FB6	7.561
AHGS1756	FB6	11.694
TC4F10-2	FB6	13.938
pPGPseq14D1	FB6	17.939
AHGS1960	FB6	21.222
TC24B5	FB6	23.547
AHGS1930-1	FB6	28.21
AHGS1359	FB6	30.185
AHGS1361	FB6	33.366
AHGS2093	FB6	35.347
AHGS1422	FB6	37.949
AHGS1900	FB6	40.103
AHGS1464	FB6	44.24
AHGS1742	FB6	52.631
pPGPseq4B12	FB6	54.957
AHGS2711	FB6	58.837
PM210	FB6	66.213
TC3B4	FB7	0
TC7A2	FB7	10.824
Ahm054	FB7	31.813
AHGS2419	FB7	38.258
STS20-1	FB7	44.195
AHGS1334	FB7	50.212
TC9H9	FB7	56.254
AHGS1915	FB7	63.844
TC2G5	FB7	74.98
AHGS1672-2	FB7a	0
GM2156	FB7a	26.039
GM1953	FB7a	33.517
AHGS3217	FB7a	38.688
GM2557	FB7a	43.875
pPGPseq2E6-2	FB7a	52.034
AHGS1470-2	FB8	0
TC6H3	FB8	20.538
AHGS2147	FB8	33.482
AHGS1553	FB8	37.935
AHGS1539	FB8	39.918
AHGS1444-2	FB8	42.906
AHGS1658-2	FB8	44.979
AHGS1385	FB8	48.003
AHGS1510	FB8	52.171
GA80	FB8	55.041
AHGS2111	FB8	56.804
AHGS1141	FB8	59.902
AHGS2751	FB8	63.879
AHGS1388	FB8	66.514
AHGS2069	FB8	71.872
PM443	FB8	77.158
pPGPseq2A6	FB8	93.796
LEC-1	FB9	0
GM2120	FB9	11.732
GI1107	FB9	13.36
AHGS1789	FB9	14.434
AHGS1804	FB9	16.582
pPGPseq7G2	FB9	17.61
AHGS1790	FB9	20.104
AHGS1635	FB9	22.51
IPAHM166	FB9	23.83
AHGS2324	FB9	25.324
AHGS1394	FB9	26.691
AHGS2559-1	FB9	27.845
AHGS2333-1	FB9	28.891
AHGS1634	FB9	29.651
TC4F10-1	FB9	31.409
GM2553	FB9	32.538
POCR164	FB9	36.016
AHGS1673	FB9	37.769
AHGS2325	FB9	38.197
AHGS1998	FB9	38.963
pPGPseq14H6	FB9	41.15
PM436	FB9	43.673
AHGS1901	FB9	55.797
AHGS1969	FB9	56.593
AHGS1445	FB9	71.276
AHGS1156	FB9	71.983
ARS771	FB10	0
TC7H11	FB10	7.976
AHGS2096	FB10	16.971
GM690	FB10	22.282
AHGS1696	FB10	24.074
Ahm062	FB10	35.71
AHGS1564	FB10	40.452
AHGS1626	FB10	42.62
TC3E5	FB10	44.692
IPAHM23	FB10	46.127
AHGS1795	FB10	49.38
AHGS1939-2	FB10	52.088
AHGS2191	FB10	56.293
AHGS1395	FB10	60.648
AHGS1903	FB10	71.62
AHGS1275	FB10	75.248

## Sheet: Integrated map
Locus	Linkage group	PositioncM
pPGPseq11C8	IA5	0
GNB533-2	IA5	7.052
ARS702	IA5	11.516
AHGS2503	IA5	15.267
Ah4-26	IA5	18.46
ARS715	IA5	20.661
PM45	IA5	24.254
AHGS1615	IA5	26.51
TC2B9	IA5	28.81
AHGS1309	IA5	31.021
AHGS0599	IA5	33.439
AHGS1341	IA5	36.855
GM1577	IA5	37.091
AHGS1904-2	IA5	39.018
AHGS1806	IA5	41.747
ARS202-1	IA5	44.035
ARS760	IA5	46.852
ARS141	IA5	50.016
AHGS1507	IA5	53.086
pPGPseq9A7	IA5	53.557
TC6E1-1	IA5	53.995
ARS777	IA5	58.258
AGGS2187	IA5	59.481
AHGS1676	IA5	60.266
AGGS2177	IA5	65.822
POCR413	IA5	69.69
AGGS2124	IA5	69.913
ARS409	IA5	76.778
AGGS2513	IA5	97.363
